# Supplementary material for: Metabolism and Intracranial Epileptogenicity in Temporal Lobe Long-Term Epilepsy-Associated Tumor
Source: J Clin Med. 2022 Sep 9;11(18):5309. doi: 10.3390/jcm11185309 (PMC9504693; doi:10.3390/jcm11185309)
Supplement: Supplementary file 1 [file jcm-11-05309-s001.zip]

Archive with 1 entries (1 files):
- jcm-1803506-supplementary.pdf
